# Supplementary material for: Direct Base-Assisted C‒H Cyclonickelation of 6-Phenyl-2,2′-bipyridine
Source: Molecules. 2020 Feb 24;25(4):997. doi: 10.3390/molecules25040997 (PMC7070369; doi:10.3390/molecules25040997)
Supplement: Supplementary file 1 [file molecules-25-00997-s001.zip]

Archive with 1 entries (1 files):
- molecules-724802-supplementary.pdf
